# Supplementary material for: Association of Iron-Deficiency Anemia and Non-Iron-Deficiency Anemia with Neurobehavioral Development in Children Aged 6–24 Months
Source: Nutrients. 2021 Sep 28;13(10):3423. doi: 10.3390/nu13103423 (PMC8537382; doi:10.3390/nu13103423)
Supplement: Supplementary file 1 [file nutrients-13-03423-s001.zip]

Archive with 1 entries (1 files):
- nutrients-1366241-supplementary.pdf
